# Supplementary material for: Whole Genome Sequencing Analysis of Model Organisms Elucidates the Association Between Environmental Factors and Human Cancer Development
Source: Int J Mol Sci. 2024 Oct 17;25(20):11191. doi: 10.3390/ijms252011191 (PMC11508241; doi:10.3390/ijms252011191)
Supplement: Supplementary file 1 [file ijms-25-11191-s001.zip]

Archive with 3 entries (2 files):
- ijms-3208693-supplementary/
- ijms-3208693-supplementary/Supplementary data_rev.xlsx
- ijms-3208693-supplementary/Supplementary figures.pptx
