# Supplementary material for: Whole Genome Sequencing Analysis of Model Organisms Elucidates the Association Between Environmental Factors and Human Cancer Development
Source: Int J Mol Sci. 2024 Oct 17;25(20):11191. doi: 10.3390/ijms252011191 (PMC11508241; doi:10.3390/ijms252011191)
Supplement: Supplementary file 1 [file ijms-25-11191-s001.zip › ijms-3208693-supplementary/Supplementary data_rev.xlsx]

## Sheet: Supplementary Table S1 
sample plate	SampleID	Chromosome	Region	Type	Reference	Allele	Genome..Gene.
20161018tCA-1	A-1	NC_003197	2149820	SNV	C	T	hisG	C→T	206	Pro69Leu
20161028tCA-1	A-10	NC_003197	2149820	SNV	C	T	hisG	C→T	206	Pro69Leu
20161018tCA-2	A-2	NC_003197	2149819	SNV	C	T	hisG	C→T	205	Pro69Ser
20161018tCA-2	A-3	NC_003197	2149820	SNV	C	T	hisG	C→T	206	Pro69Leu
20161028tCA-1	A-4	NC_003197	2149820	SNV	C	T	hisG	C→T	206	Pro69Leu
20161028tCA-2	A-5	NC_003197	2149819	SNV	C	T	hisG	C→T	205	Pro69Ser
20161028tCA-2	A-6	NC_003197	2149820	SNV	C	T	hisG	C→T	206	Pro69Leu
20161018tCA-1	A-7	NC_003197	2149820	SNV	C	T	hisG	C→T	206	Pro69Leu
20161018tCA-1	A-8	NC_003197	2149820	SNV	C	T	hisG	C→T	206	Pro69Leu
20161018tCA-2	A-9	NC_003197	2149820	SNV	C	T	hisG	C→T	206	Pro69Leu
20161018tDCA-1	B-1	NC_003197	2149820	SNV	C	T	hisG	C→T	206	Pro69Leu
20161018tDCA-1	B-2	NC_003197	2149820	SNV	C	T	hisG	C→T	206	Pro69Leu
20161018tDCA-2	B-3	NC_003197	2149820	SNV	C	T	hisG	C→T	206	Pro69Leu
20161018tDCA-2	B-4	NC_003197	2149819	SNV	C	T	hisG	C→T	205	Pro69Ser
20161028tDCA-1	B-5	NC_003197	2149820	SNV	C	T	hisG	C→T	206	Pro69Leu
20161028tDCA-1	B-6	NC_003197	2149820	SNV	C	T	hisG	C→T	206	Pro69Leu
20161028tDCA-1	B-7	NC_003197	2149820	SNV	C	T	hisG	C→T	206	Pro69Leu
20161028tDCA-2	B-8	NC_003197	2149820	SNV	C	T	hisG	C→T	206	Pro69Leu
20161018gCA-1	C-1	NC_003197	2149820	SNV	C	T	hisG	C→T	206	Pro69Leu
20161028gCA-2	C-10	NC_003197	2149819	SNV	C	T	hisG	C→T	205	Pro69Ser
20161018gCA-1	C-2	NC_003197	2149819	SNV	C	T	hisG	C→T	205	Pro70Ser
20161018gCA-2	C-3	NC_003197	2149819	SNV	C	T	hisG	C→T	205	Pro71Ser
20161028gCA-1	C-4	NC_003197	2149820	SNV	C	T	hisG	C→T	206	Pro69Leu
20161028gCA-1	C-5	NC_003197	2149819	SNV	C	T	hisG	C→T	205	Pro69Ser
20161028gCA-2	C-6	NC_003197	2149820	SNV	C	T	hisG	C→T	206	Pro69Leu
20161018gCA-2	C-7	NC_003197	2149819	SNV	C	T	hisG	C→T	205	Pro69Ser
20161018gCA-2	C-8	NC_003197	2149819	SNV	C	T	hisG	C→T	205	Pro70Ser
20161028gCA-1	C-9	NC_003197	2149820	SNV	C	T	hisG	C→T	206	Pro69Leu
20161018cont-1	control-1	NC_003197	2149819	SNV	C	G	hisG	C→G	205	Pro69Ala
20161018cont-1	control-2	NC_003197	2149820	SNV	C	A	hisG	C→A	206	Pro69His
20161018cont-2	control-3	NC_003197	2149820	SNV	C	A	hisG	C→A	206	Pro69His
20161028cont-1	control-4	NC_003197	2149819	SNV	C	A	hisG	C→A	205	Pro69Thr
20161028cont-2	control-5	NC_003197	2149819	SNV	C	G	hisG	C→G	205	Pro69Ala
20161028cont-2	control-6	NC_003197	2149819	SNV	C	T	hisG	C→T	205	Pro69Ser
20161018cont-1	control-8	NC_003197	2149820	SNV	C	A	hisG	C→A	206	Pro69His
20161018cont-2	control-9	NC_003197	2149820	SNV	C	T	hisG	C→T	206	Pro69Leu
20161018gDCA-1	D-1	NC_003197	2149819	SNV	C	T	hisG	C→T	205	Pro69Ser
20161018gDCA-2	D-10	NC_003197	2149819	SNV	C	T	hisG	C→T	205	Pro70Ser
20161018gDCA-1	D-2	NC_003197	2149820	SNV	C	T	hisG	C→T	206	Pro69Leu
20161018gDCA-2	D-3	NC_003197	2149819	SNV	C	T	hisG	C→T	205	Pro69Ser
20161028gDCA-1	D-4	NC_003197	2149819	SNV	C	T	hisG	C→T	205	Pro70Ser
20161028gDCA-2	D-5	NC_003197	2149819	SNV	C	T	hisG	C→T	205	Pro71Ser
20161028gDCA-2	D-6	NC_003197	2149819	SNV	C	T	hisG	C→T	205	Pro72Ser
20161018gDCA-2	D-7	NC_003197	2149819	SNV	C	T	hisG	C→T	205	Pro73Ser
20161018gDCA-2	D-8	NC_003197	2149820	SNV	C	T	hisG	C→T	206	Pro69Leu
20161018gDCA-2	D-9	NC_003197	2149819	SNV	C	T	hisG	C→T	205	Pro69Ser

## Sheet: Supplementary Table S2
COSMIC	Baceria_sig1	Baceria_sig2
SBS1	0.138641399945702	0.479902027839484
SBS2	0.230132048728384	0.154308870425098
SBS3	0.28321260373959	0.290692559664125
SBS4	0.0815809451533813	0.102111198613909
SBS5	0.419586609143004	0.448764980754959
SBS6	0.579296034912426	0.543564493630918
SBS7a	0.358469763154121	0.262141400616816
SBS7b	0.431055031665023	0.525799317413578
SBS7c	0.0386847110996838	0.0695936637333276
SBS7d	0.121543568895138	0.0710157478141085
SBS8	0.0656760661240323	0.0996877568700869
SBS9	0.127836284386606	0.132500766798734
SBS10a	0.0370508140269339	0.0157968798391239
SBS10b	0.154286470894484	0.330039903267139
SBS10c	0.103216574957551	0.108748338330826
SBS10d	0.0225131867643953	0.0179380262740878
SBS11	0.75749325365927	0.621473332782351
SBS12	0.0322034530688087	0.0401962801071283
SBS13	0.00880578471479231	0.00859925121524983
SBS14	0.056956858511511	0.0758572200777833
SBS15	0.583287449473496	0.33317126077773
SBS16	0.0651431995954763	0.0698555771133369
SBS17a	0.00343123454590731	0.00857474614845723
SBS17b	0.00124152145404739	0.00151259775342834
SBS18	0.0994690870558316	0.127396142579247
SBS19	0.518859745621323	0.563889390842494
SBS20	0.247036557822925	0.150792994490925
SBS21	0.0660825507433498	0.0449926422938731
SBS22a	0.0139944117718627	0.0112691172595102
SBS22b	0.042059250647482	0.0459282901303859
SBS23	0.775578070755612	0.616655926609959
SBS24	0.277122697233738	0.134218266626303
SBS25	0.187133773553613	0.278603059014005
SBS26	0.0498615437279518	0.0553473542555705
SBS27	0.082478988262082	0.0628023667713169
SBS28	0.00903030781663897	0.0168922272067645
SBS29	0.0764201357029544	0.111586212223325
SBS30	0.543133387755538	0.570455656923531
SBS31	0.31942830322529	0.555815146823947
SBS32	0.577172250997907	0.710476946218347
SBS33	0.0343003123006218	0.0401625557713998
SBS34	0.0126535084202392	0.0259187186585525
SBS35	0.221845944512566	0.262961355164747
SBS36	0.0471859648362088	0.0564749794290725
SBS37	0.0521315656753615	0.0782359553616251
SBS38	0.0254583336122343	0.0271840986595984
SBS39	0.1203736046713	0.141771474153773
SBS40a	0.521952913280579	0.456243693425671
SBS40b	0.193598743852576	0.196954147007718
SBS40c	0.450324000339873	0.470633577604287
SBS41	0.11787861977764	0.11328387395459
SBS42	0.860105649173995	0.340090255245541
SBS43	0.00540227309290084	0.00497921834670298
SBS44	0.539376283760484	0.274119636472529
SBS45	0.0121428363384287	0.0153599306447451
SBS46	0.0962731072853801	0.136190608301507
SBS47	0.119361975927075	0.0748141636485423
SBS48	0.000732440520720083	0.00152516959466149
SBS49	0.0019262732321593	0.00391390314848952
SBS50	0.228536781674023	0.124310244650021
SBS51	0.0884242871438688	0.128575030590325
SBS52	0.00928900393247326	0.0148643414333323
SBS53	0.0543764484242916	0.0682303706592554
SBS54	0.0453443418889397	0.0659560417936568
SBS55	0.0434415483498809	0.0374255563264115
SBS56	0.00520682609511494	0.0135715265471458
SBS57	0.144067309327093	0.195776874433211
SBS58	0.252229146486373	0.273468615407408
SBS59	0.0107060390224624	0.0112321947447951
SBS60	0.00681468093351717	0.0106820357212865
SBS84	0.807875474829462	0.347797171131066
SBS85	0.0633274299730679	0.0489204726768739
SBS86	0.0752813405445941	0.0953807958667828
SBS87	0.0928344973485614	0.493174601029943
SBS88	0.0165069376304337	0.0346787297508464
SBS89	0.219860687392745	0.27024996276882
SBS90	0.00446424941308635	0.00373919756496031
SBS91	0.0154078748157057	0.0238488214716355
SBS92	0.316375172439605	0.390188536444497
SBS93	0.10994329515929	0.148801988441469
SBS94	0.259799890353619	0.315629594091672
SBS95	0.225064096846479	0.144707022481265
SBS96	0.10607587096356	0.174070139874662
SBS97	0.148186082297873	0.334683681575944
SBS98	0.0391475838967641	0.224379946282097
SBS99	0.447665515493379	0.178138029740875
